# Supplementary material for: Reduced expression of innate immunity-related genes in lymph node metastases of luminal breast cancer patients
Source: Sci Rep. 2021 Mar 3;11:5097. doi: 10.1038/s41598-021-84568-0 (PMC7930267; doi:10.1038/s41598-021-84568-0)
Supplement: Supplementary file 7 — Supplementary Table S1. [file 41598_2021_84568_MOESM7_ESM.xlsx]

## Sheet: Table S1
No	Symbol
1	A2M
2	ABL1
3	AKT3
4	ANP32B
5	ANXA1
6	APOE
7	APP
8	ATF1
9	ATF2
10	ATG10
11	ATG12
12	ATG16L1
13	ATG5
14	ATG7
15	ATM
16	AXL
17	BATF
18	BAX
19	BCL10
20	BCL2
21	BCL2L1
22	BCL6
23	BLNK
24	BMI1
25	BST1
26	BST2
27	BTK
28	BTLA
29	C1QA
30	C1QB
31	C1QBP
32	C1R
33	C1S
34	C2
35	C3
36	C3AR1
37	C4B
38	C7
39	CARD11
40	CASP1
41	CASP3
42	CASP8
43	CCL14
44	CCL18
45	CCL19
46	CCL2
47	CCL21
48	CCL28
49	CCL4
50	CCL5
51	CCND3
52	CCR2
53	CCR7
54	CD14
55	CD163
56	CD164
57	CD180
58	CD19
59	CD2
60	CD200
61	CD209
62	CD22
63	CD247
64	CD27
65	CD276
66	CD28
67	CD34
68	CD36
69	CD37
70	CD38
71	CD3D
72	CD3E
73	CD3G
74	CD4
75	CD40
76	CD44
77	CD46
78	CD47
79	CD48
80	CD5
81	CD53
82	CD55
83	CD58
84	CD59
85	CD6
86	CD63
87	CD68
88	CD7
89	CD74
90	CD79A
91	CD79B
92	CD81
93	CD8A
94	CD8B
95	CD9
96	CD96
97	CD99
98	CDH1
99	CDH5
100	CDKN1A
101	CEACAM1
102	CEBPB
103	CFB
104	CFD
105	CFI
106	CHIT1
107	CKLF
108	COL3A1
109	COLEC12
110	CR2
111	CREB1
112	CSF1
113	CSF1R
114	CSF2RB
115	CSF3R
116	CTSH
117	CTSS
118	CTSW
119	CX3CL1
120	CXCL12
121	CXCL13
122	CXCL14
123	CXCL16
124	CXCL2
125	CXCR4
126	CXCR6
127	CYBB
128	CYFIP2
129	CYLD
130	DOCK9
131	DUSP6
132	ECSIT
133	EGR1
134	ELK1
135	ENG
136	ENTPD1
137	EPCAM
138	ETS1
139	EWSR1
140	F13A1
141	FAS
142	FCER1G
143	FCGR2A
144	FCGR2B
145	FCGR3A
146	FEZ1
147	FN1
148	FOS
149	FYN
150	GATA3
151	GPI
152	GZMA
153	GZMK
154	HCK
155	HLA-A
156	HLA-B
157	HLA-C
158	HLA-DMA
159	HLA-DMB
160	HLA-DOB
161	HLA-DPA1
162	HLA-DPB1
163	HLA-DQA1
164	HLA-DQB1
165	HLA-DRA
166	HLA-E
167	HLA-G
168	HMGB1
169	HRAS
170	ICAM1
171	ICAM2
172	ICAM3
173	IFI16
174	IFI27
175	IFI35
176	IFIT1
177	IFITM1
178	IFITM2
179	IFNAR1
180	IFNAR2
181	IFNGR1
182	IGF2R
183	IKBKB
184	IL10RA
185	IL11RA
186	IL13RA1
187	IL15RA
188	IL16
189	IL1R1
190	IL1RN
191	IL24
192	IL2RB
193	IL2RG
194	IL32
195	IL3RA
196	IL4R
197	IL6
198	IL6ST
199	IL7R
200	ILF3
201	INPP5D
202	IRAK1
203	IRAK4
204	IRF1
205	IRF2
206	IRF3
207	IRF4
208	IRF5
209	IRF7
210	IRF8
211	ISG15
212	ISG20
213	ITCH
214	ITGA1
215	ITGA4
216	ITGA5
217	ITGA6
218	ITGAL
219	ITGB1
220	ITGB2
221	ITGB4
222	ITK
223	JAK1
224	JAK3
225	JAM3
226	KIT
227	KLRB1
228	KLRG1
229	KLRK1
230	LAG3
231	LAMP1
232	LAMP2
233	LCK
234	LCP1
235	LGALS3
236	LILRB1
237	LRP1
238	LTB
239	LTBR
240	LTF
241	LY86
242	LY9
243	LY96
244	LYN
245	MAF
246	MAP2K1
247	MAP2K2
248	MAP3K1
249	MAP3K5
250	MAP3K7
251	MAP4K2
252	MAPK1
253	MAPK14
254	MAPK3
255	MAPK8
256	MAPKAPK2
257	MARCO
258	MCAM
259	MEF2C
260	MERTK
261	MFGE8
262	MICA
263	MICB
264	MIF
265	MME
266	MS4A1
267	MSR1
268	MYD88
269	NCF4
270	NFATC3
271	NFATC4
272	NFKB1
273	NFKB2
274	NFKBIA
275	NLRC5
276	NRP1
277	NT5E
278	PDGFC
279	PDGFRB
280	PIK3CD
281	PIN1
282	PNMA1
283	POU2AF1
284	PPARG
285	PRF1
286	PRKCD
287	PSEN1
288	PSMB10
289	PSMB7
290	PSMB8
291	PSMB9
292	PSMD7
293	PTPRC
294	PYCARD
295	RELA
296	REPS1
297	RPS6
298	RUNX1
299	RUNX3
300	S100A12
301	S100A8
302	S100B
303	SAA1
304	SBNO2
305	SELL
306	SELPLG
307	SERPING1
308	SH2D1A
309	SIGIRR
310	SLAMF6
311	SLAMF7
312	SMAD2
313	SMAD3
314	SOCS1
315	SPP1
316	ST6GAL1
317	STAT1
318	STAT2
319	STAT3
320	STAT5B
321	STAT6
322	SYK
323	TANK
324	TAP1
325	TAP2
326	TAPBP
327	TBK1
328	TCF7
329	TFE3
330	TFEB
331	TFRC
332	TGFB1
333	THBD
334	THBS1
335	THY1
336	TIGIT
337	TLR10
338	TNFAIP3
339	TNFRSF10B
340	TNFRSF11B
341	TNFRSF13C
342	TNFRSF14
343	TNFRSF17
344	TNFRSF1A
345	TNFRSF1B
346	TNFSF10
347	TNFSF12
348	TNFSF13B
349	TNFSF8
350	TOLLIP
351	TP53
352	TPSAB1
353	TXNIP
354	TYK2
355	UBC
356	VCAM1
357	VEGFA
358	VEGFC
359	YTHDF2
360	ZAP70
