# Supplementary material for: Reduced expression of innate immunity-related genes in lymph node metastases of luminal breast cancer patients
Source: Sci Rep. 2021 Mar 3;11:5097. doi: 10.1038/s41598-021-84568-0 (PMC7930267; doi:10.1038/s41598-021-84568-0)
Supplement: Supplementary file 8 — Supplementary Table S2. [file 41598_2021_84568_MOESM8_ESM.xlsx]

## Sheet: Table S2
Gene		log2 ratio			Classification		Enriched terms
Symbol	Name	LYMPHNODE/BREAST	LNM/PT	normalized LNM/PT	LNM vs LYMPHNODE	LNM vs PT	complement cascade
EPCAM	epithelial cell adhesion molecule	-2.38222	-0.179695	2.20253	LNM-enriched
CD36	CD36 molecule	-2.25391	-0.224709	2.0292	LNM-enriched
MARCO	macrophage receptor with collagenous structure	0.523527	2.26978	1.74625	LNM-enriched
CDH1	cadherin 1	-1.86006	-0.200656	1.6594	LNM-enriched
SAA1	serum amyloid A1	-2.46531	-0.884173	1.58113	LNM-enriched
ATG10	autophagy related 10	-1.42658	0.0536126	1.4802	LNM-enriched	LNM-upregulated
EGR1	early growth response 1	-1.49671	-0.176832	1.31988	LNM-enriched
GATA3	GATA binding protein 3	-1.06695	0.185108	1.25206	LNM-enriched	LNM-upregulated
S100B	S100 calcium binding protein B	-0.795035	0.43761	1.23264	LNM-enriched	LNM-upregulated
CR2	complement C3d receptor 2	3.10874	4.32461	1.21587	LNM-enriched
LTF	lactotransferrin	-1.96506	-0.813802	1.15126	LNM-enriched
CD96	CD96 molecule	2.18837	1.16143	-1.02694	LNM-depleted
KLRG1	killer cell lectin like receptor G1	1.70447	0.6735	-1.03097	LNM-depleted
JAK3	Janus kinase 3	2.45042	1.40013	-1.05028	LNM-depleted
SLAMF7	SLAM family member 7	1.93285	0.881421	-1.05143	LNM-depleted
CTSH	cathepsin H	1.24865	0.191561	-1.05709	LNM-depleted
BAX	BCL2 associated X, apoptosis regulator	1.06899	0.0111745	-1.05782	LNM-depleted
PIK3CD	phosphatidylinositol-4,5-bisphosphate 3-kinase catalytic subunit delta	2.19341	1.13289	-1.06052	LNM-depleted
FAS	Fas cell surface death receptor	0.880691	-0.205322	-1.08601	LNM-depleted	LNM-downregulated
CDKN1A	cyclin dependent kinase inhibitor 1A	0.631902	-0.460077	-1.09198	LNM-depleted	LNM-downregulated
LY96	lymphocyte antigen 96	1.04166	-0.0651992	-1.10686	LNM-depleted	LNM-downregulated
LCK	LCK proto-oncogene, Src family tyrosine kinase	2.96529	1.85724	-1.10804	LNM-depleted
APOE	apolipoprotein E	0.885797	-0.24511	-1.13091	LNM-depleted	LNM-downregulated
NCF4	neutrophil cytosolic factor 4	1.63043	0.488191	-1.14224	LNM-depleted
ISG20	interferon stimulated exonuclease gene 20	1.86566	0.715809	-1.14985	LNM-depleted
TPSAB1	tryptase alpha/beta 1	0.0646877	-1.08804	-1.15273	LNM-depleted	LNM-downregulated
KLRB1	killer cell lectin like receptor B1	2.44559	1.27611	-1.16948	LNM-depleted
PRF1	perforin 1	1.59091	0.414163	-1.17674	LNM-depleted
SBNO2	strawberry notch homolog 2	1.00242	-0.176828	-1.17925	LNM-depleted	LNM-downregulated
FN1	fibronectin 1	-0.361156	-1.54304	-1.18189	LNM-depleted
THY1	Thy-1 cell surface antigen	-0.0832328	-1.26944	-1.1862	LNM-depleted
GZMA	granzyme A	2.1155	0.91575	-1.19975	LNM-depleted
IL1R1	interleukin 1 receptor type 1	0.639332	-0.571599	-1.21093	LNM-depleted	LNM-downregulated
FCGR2A	Fc fragment of IgG receptor IIa	0.490443	-0.720692	-1.21113	LNM-depleted	LNM-downregulated
C3AR1	complement C3a receptor 1	0.553834	-0.665882	-1.21972	LNM-depleted	LNM-downregulated	YES
C1QB	complement C1q B chain	1.09866	-0.121572	-1.22023	LNM-depleted	LNM-downregulated	YES
LY9	lymphocyte antigen 9	2.41246	1.19141	-1.22105	LNM-depleted
IRF5	interferon regulatory factor 5	1.44009	0.215029	-1.22506	LNM-depleted
ITK	IL2 inducible T-cell kinase	2.52031	1.28701	-1.2333	LNM-depleted
MERTK	MER proto-oncogene, tyrosine kinase	1.0187	-0.257071	-1.27577	LNM-depleted	LNM-downregulated
TNFSF8	tumor necrosis factor superfamily member 8	1.9043	0.575265	-1.32903	LNM-depleted
KLRK1	killer cell lectin like receptor K1	1.85971	0.512293	-1.34742	LNM-depleted
PTPRC	protein tyrosine phosphatase, receptor type C	2.01395	0.633659	-1.38029	LNM-depleted
BATF	basic leucine zipper ATF-like transcription factor	1.69411	0.29978	-1.39433	LNM-depleted
ITGA5	integrin subunit alpha 5	0.722121	-0.67537	-1.39749	LNM-depleted	LNM-downregulated
IFITM1	interferon induced transmembrane protein 1	1.1062	-0.298792	-1.40499	LNM-depleted	LNM-downregulated
CCL4	C-C motif chemokine ligand 4	0.909412	-0.536209	-1.44562	LNM-depleted	LNM-downregulated
VEGFA	vascular endothelial growth factor A	0.604269	-0.875731	-1.48	LNM-depleted	LNM-downregulated
POU2AF1	POU class 2 associating factor 1	2.38204	0.897213	-1.48483	LNM-depleted
SOCS1	suppressor of cytokine signaling 1	1.77167	0.276621	-1.49505	LNM-depleted
IL15RA	interleukin 15 receptor subunit alpha	1.06741	-0.434649	-1.50206	LNM-depleted	LNM-downregulated
SERPING1	serpin family G member 1	0.937514	-0.565304	-1.50282	LNM-depleted	LNM-downregulated	YES
CD163	CD163 molecule	1.30379	-0.199501	-1.50329	LNM-depleted	LNM-downregulated
IL24	interleukin 24	1.77733	0.250949	-1.52638	LNM-depleted
IRF7	interferon regulatory factor 7	1.52147	-0.0128673	-1.53433	LNM-depleted	LNM-downregulated
GZMK	granzyme K	2.5207	0.956628	-1.56407	LNM-depleted
F13A1	coagulation factor XIII A chain	0.778263	-0.801286	-1.57955	LNM-depleted	LNM-downregulated
C1S	complement C1s	0.947116	-0.688241	-1.63536	LNM-depleted	LNM-downregulated	YES
CXCR4	C-X-C motif chemokine receptor 4	2.54697	0.836954	-1.71002	LNM-depleted
ZAP70	zeta chain of T cell receptor associated protein kinase 70	2.86487	1.15443	-1.71045	LNM-depleted
LILRB1	leukocyte immunoglobulin like receptor B1	1.92608	0.200697	-1.72538	LNM-depleted
C1R	complement C1r	1.11996	-0.627412	-1.74737	LNM-depleted	LNM-downregulated	YES
IL7R	interleukin 7 receptor	3.2018	1.41116	-1.79064	LNM-depleted
FCGR3A	Fc fragment of IgG receptor IIIa	1.0305	-0.777274	-1.80777	LNM-depleted	LNM-downregulated
CARD11	caspase recruitment domain family member 11	2.94734	1.13613	-1.81121	LNM-depleted
C3	complement C3	1.4168	-0.427482	-1.84428	LNM-depleted	LNM-downregulated	YES
CD8A	CD8a molecule	2.38156	0.426812	-1.95474	LNM-depleted
CD8B	CD8b molecule	2.48045	0.509611	-1.97084	LNM-depleted
CFB	complement factor B	1.30044	-0.846701	-2.14714	LNM-depleted	LNM-downregulated	YES
SLAMF6	SLAM family member 6	3.354	1.19802	-2.15598	LNM-depleted
MICB	MHC class I polypeptide-related sequence B	2.05991	-0.173636	-2.23355	LNM-depleted	LNM-downregulated
CSF3R	colony stimulating factor 3 receptor	1.55343	-0.728946	-2.28238	LNM-depleted	LNM-downregulated
S100A8	S100 calcium binding protein A8	2.14155	-0.175417	-2.31696	LNM-depleted	LNM-downregulated
CXCL13	C-X-C motif chemokine ligand 13	4.4208	2.08633	-2.33448	LNM-depleted
TIGIT	T-cell immunoreceptor with Ig and ITIM domains	2.91991	0.491345	-2.42856	LNM-depleted
CCR2	C-C motif chemokine receptor 2	2.86093	0.40422	-2.45671	LNM-depleted
CHIT1	chitinase 1	2.23313	-0.402509	-2.63563	LNM-depleted	LNM-downregulated
LAG3	lymphocyte activating 3	2.37188	-0.391039	-2.76292	LNM-depleted	LNM-downregulated
CXCR6	C-X-C motif chemokine receptor 6	2.56294	-0.359655	-2.9226	LNM-depleted	LNM-downregulated
C4B	complement C4B (Chido blood group)	1.38779	-1.5944	-2.9822	LNM-depleted	LNM-downregulated	YES
S100A12	S100 calcium binding protein A12	3.2704	-0.966669	-4.23707	LNM-depleted	LNM-downregulated
