# Supplementary material for: Reduced expression of innate immunity-related genes in lymph node metastases of luminal breast cancer patients
Source: Sci Rep. 2021 Mar 3;11:5097. doi: 10.1038/s41598-021-84568-0 (PMC7930267; doi:10.1038/s41598-021-84568-0)
Supplement: Supplementary file 9 — Supplementary Table S3. [file 41598_2021_84568_MOESM9_ESM.xlsx]

## Sheet: Table S3
p-value	q-value	pathway	source	external_id	members_input_overlap	members_input_overlap_geneids	size	effective_size
3.13277e-11	2.16161e-09	Immune System	Reactome	R-HSA-168256	IFITM1; S100A12; IRF7; C4B; CFB; CHIT1; FCGR3A; C1QB; FCGR2A; C1S; SERPING1; S100A8; CSF3R; C3AR1; LY96; C1R; LAG3; IL15RA; MICB; IL1R1; C3	8519; 23643; 2212; 710; 6279; 3554; 3665; 715; 3902; 2214; 629; 3601; 6283; 713; 716; 719; 1441; 4277; 1118; 721; 718	1840	1827
6.53309e-10	2.25392e-08	Regulation of Complement cascade	Reactome	R-HSA-977606	C3AR1; CFB; C1QB; C3; SERPING1; C4B; C1S; C1R	629; 719; 721; 716; 715; 718; 713; 710	130	129
1.25666e-09	2.89031e-08	Complement cascade	Reactome	R-HSA-166658	C3AR1; CFB; C1QB; C3; SERPING1; C4B; C1S; C1R	629; 719; 721; 716; 715; 718; 713; 710	141	140
6.86455e-09	1.18413e-07	Innate Immune System	Reactome	R-HSA-168249	IRF7; C3AR1; CHIT1; FCGR3A; C1QB; FCGR2A; C1S; SERPING1; S100A8; C4B; LY96; C1R; S100A12; CFB; C3	3665; 721; 6283; 719; 23643; 2212; 713; 710; 6279; 2214; 1118; 716; 715; 629; 718	1077	1065
1.84285e-07	2.54314e-06	Initial triggering of complement	Reactome	R-HSA-166663	CFB; C1QB; C3; C4B; C1S; C1R	629; 721; 716; 715; 713; 718	106	105
4.71804e-07	5.42575e-06	Activation of C3 and C5	Reactome	R-HSA-174577	C3; CFB; C4B	718; 629; 721	8	7
3.51511e-05	0.00034649	Alternative complement activation	Reactome	R-HSA-173736	C3; CFB	718; 629	4	4
0.000126026	0.00108697	Transcriptional regulation by the AP-2 (TFAP2) family of transcription factors	Reactome	R-HSA-8864260	CDKN1A; APOE; VEGFA	348; 1026; 7422	40	40
0.000450677	0.00310967	DEx/H-box helicases activate type I IFN and inflammatory cytokines production	Reactome	R-HSA-3134963	S100A12; IRF7	3665; 6283	13	13
0.000450677	0.00310967	Activation of IRF3/IRF7 mediated by TBK1/IKK epsilon	Reactome	R-HSA-936964	LY96; IRF7	23643; 3665	13	13
0.000527058	0.00330609	Toll-Like Receptors Cascades	Reactome	R-HSA-168898	LY96; S100A12; IRF7; S100A8	6279; 3665; 23643; 6283	154	154
0.000690157	0.00366314	Ligand-dependent caspase activation	Reactome	R-HSA-140534	LY96; FAS	355; 23643	16	16
0.000690157	0.00366314	Regulation of TLR by endogenous ligand	Reactome	R-HSA-5686938	LY96; S100A8	6279; 23643	16	16
0.000770947	0.00379967	Cytokine Signaling in Immune system	Reactome	R-HSA-1280215	IFITM1; IRF7; CSF3R; S100A12; IL15RA; IL1R1	3601; 8519; 3665; 1441; 6283; 3554	458	458
0.00103916	0.00478014	Neutrophil degranulation	Reactome	R-HSA-6798695	C3AR1; CHIT1; FCGR2A; S100A8; C3; S100A12	6283; 719; 2212; 6279; 1118; 718	490	485
0.00133474	0.00575605	Classical antibody-mediated complement activation	Reactome	R-HSA-173623	C1S; C1R; C1QB	716; 715; 713	89	89
0.00170992	0.00630811	Creation of C4 and C2 activators	Reactome	R-HSA-166786	C1S; C1R; C1QB	716; 715; 713	97	97
0.00184067	0.00630811	Caspase activation via extrinsic apoptotic signalling pathway	Reactome	R-HSA-5357769	LY96; FAS	355; 23643	26	26
0.00191762	0.00630811	Immunoregulatory interactions between a Lymphoid and a non-Lymphoid cell	Reactome	R-HSA-198933	C3; IFITM1; FCGR3A; MICB	2214; 8519; 4277; 718	221	218
0.00191986	0.00630811	TRIF(TICAM1)-mediated TLR4 signaling	Reactome	R-HSA-937061	LY96; S100A12; IRF7	3665; 23643; 6283	101	101
0.00191986	0.00630811	MyD88-independent TLR4 cascade	Reactome	R-HSA-166166	LY96; S100A12; IRF7	3665; 23643; 6283	101	101
0.00238647	0.00748485	Post-translational protein phosphorylation	Reactome	R-HSA-8957275	C3; APOE; C4B	721; 718; 348	110	109
0.00270583	0.00811749	G alpha (i) signalling events	Reactome	R-HSA-418594	C3; C3AR1; APOE; CXCR6; CCL4	6351; 719; 10663; 348; 718	400	399
0.00333486	0.00958772	Signaling by Interleukins	Reactome	R-HSA-449147	S100A12; IL15RA; IL1R1; CSF3R	1441; 3601; 6283; 3554	254	254
0.00359691	0.00976032	Regulation of Insulin-like Growth Factor (IGF) transport and uptake by Insulin-like Growth Factor Binding Proteins (IGFBPs)	Reactome	R-HSA-381426	C3; APOE; C4B	721; 718; 348	127	126
0.0036778	0.00976032	Toll Like Receptor 4 (TLR4) Cascade	Reactome	R-HSA-166016	LY96; S100A12; IRF7	3665; 23643; 6283	127	127
0.00384292	0.00982081	Platelet degranulation	Reactome	R-HSA-114608	F13A1; SERPING1; VEGFA	2162; 7422; 710	129	129
0.00411384	0.0101377	Formation of Fibrin Clot (Clotting Cascade)	Reactome	R-HSA-140877	F13A1; SERPING1	710; 2162	39	39
0.00427539	0.0101725	Response to elevated platelet cytosolic Ca2+	Reactome	R-HSA-76005	F13A1; SERPING1; VEGFA	2162; 7422; 710	134	134
0.0045385	0.0104385	Binding and Uptake of Ligands by Scavenger Receptors	Reactome	R-HSA-2173782	CD163; APOE	348; 9332	41	41
0.00694956	0.0154684	Cytosolic sensors of pathogen-associated DNA	Reactome	R-HSA-1834949	S100A12; IRF7	6283; 3665	51	51
0.00786043	0.016949	Adaptive Immune System	Reactome	R-HSA-1280218	IFITM1; FCGR3A; LAG3; C3; LY96; MICB	8519; 23643; 3902; 2214; 4277; 718	732	728
0.00833001	0.0174173	DDX58/IFIH1-mediated induction of interferon-alpha/beta	Reactome	R-HSA-168928	S100A12; IRF7	6283; 3665	56	56
0.00951573	0.0193113	Interleukin-1 signaling	Reactome	R-HSA-9020702	S100A12; IL1R1	3554; 6283	60	60
